# Supplementary material for: Combinatorial Therapy: Targeting CD133+ Glioma Stem-like Cells with a Polysaccharide–Prodrug Complex Functionalised Gold Nanocages
Source: Biomedicines. 2024 Apr 23;12(5):934. doi: 10.3390/biomedicines12050934 (PMC11117750; doi:10.3390/biomedicines12050934)
Supplement: Supplementary file 1 [file biomedicines-12-00934-s001.zip]

Archive with 1 entries (1 files):
- biomedicines-2891955-supplementary.pdf
